# Supplementary material for: Exploring Imaging Applications of a Red-Emitting π-Acceptor (π-A) Pyrene-Benzothiazolium Dye
Source: Biosensors (Basel). 2024 Dec 13;14(12):612. doi: 10.3390/bios14120612 (PMC11674487; doi:10.3390/bios14120612)
Supplement: Supplementary file 1 [file biosensors-14-00612-s001.zip]

Archive with 1 entries (1 files):
- biosensors-3319168-supplementary.pdf
